# Supplementary material for: Integrating compositional and functional content to describe vaginal microbiomes in health and disease
Source: Microbiome. 2023 Nov 30;11:259. doi: 10.1186/s40168-023-01692-x (PMC10688475; doi:10.1186/s40168-023-01692-x)
Supplement: Supplementary file 4 — Additional file 3: Supplementary file S7. Bioinformatic is available in R Markdown notebooks. [file 40168_2023_1692_MOESM3_ESM.r]

## ----Package install---------------------------------------------------------------------------------
library(philentropy)
library(dynamicTreeCut)
library(plyr)
library(dplyr)
library(tidyverse)
library(gplots)
library(ggplot2)
library(reshape2)
library(RColorBrewer)
require(readxl)


## ----------------------------------------------------------------------------------------------------
all<-data.table::fread("SOURCE_DATA/MG_NRabund_1944_020720.txt", header=TRUE, fill=TRUE, stringsAsFactors = FALSE, data.table = FALSE, showProgress = TRUE)
gen.sizes.sum<-readRDS("RDS_files/gen.sizes.sum.RDS")


## ----1. Data cleaning--------------------------------------------------------------------------------
all[is.na(all)]<-0
dim(all)
## [1] 809477   1949
## Duplicate VIRGO_ID cleanup
dups<-all[duplicated(all$VIRGO_ID), "VIRGO_ID"]
## NO DUPS ## rowSums(all[all$VIRGO_ID %in% dups, 5:ncol(all)])
rownames(all)<-all$VIRGO_ID

r<-rowSums(all[, 5:ncol(all)])
c<-colSums(all[, 5:ncol(all)])

summary(r)
##    Min.  1st Qu.   Median     Mean  3rd Qu.     Max.
##       0       77      700    20330     5508 32150000
summary(c)
##    Min.  1st Qu.   Median     Mean  3rd Qu.     Max.
##    7646  1542000  4051000  8461000 11390000 91940000

## After fixing dups: remove all rows sums of 0
rm.genes<-r[r==0]
all.clean<-all[!all$VIRGO_ID %in% names(rm.genes), ]
dim(all.clean)
## [1] 807825   1949
rm(all)

## Remove all samples w/nReads < 100k
s100k<-c[c > 100000]
all.clean.100k<-all.clean[, names(all.clean) %in% names(s100k)]
all.clean.info<-all.clean[,1:4]
saveRDS(all.clean.100k, "RDS_files/all.clean.100k.RDS")
saveRDS(all.clean.info, "RDS_files/all.clean.info.RDS")


## ----2. Normalize read counts by gene length and make species-specific list of dataframes------------
## Read in data, if necessary
gen.sizes.sum<-readRDS("RDS_files/gen.sizes.sum.RDS")

gene.counts.list<-list()
ngl.gene.counts.list<-list()
for (i in sort(unique(all.s.info[!all.s.info$Taxa == "", "Taxa"]))){  ## 263 taxa to consider. 
  ## Make table of samples by genes for the taxon
  print(i)
  gene.count<-as.data.frame(all.s.100k[all.s.info$Taxa == i, ])
  taxa.info<-all.s.info[all.s.info$Taxa == i, ]
  gene.count.s<-gene.count[colSums(gene.count) > 0]
  gene.count.s<-gene.count.s[rowSums(gene.count) > 0, ]
  gene.count.s.ngl<-gene.count.s ## Make a cp of the dataframe to fill in with ngl
  ## normalize read counts by gene length -> ngl
  for (n in rownames(gene.count.s)) 
  {
    gL<-taxa.info[taxa.info$VIRGO_ID == n, "Length"]
    gene.count.s.ngl[n, ]<-apply(gene.count.s[n, ], 2, function(x) (x*150)/gL) ## normalize nReads to gene length. 
  }
  gene.counts.list[[i]]<-gene.count.s ## place the raw gene count into the list 
  ngl.gene.counts.list[[i]]<-gene.count.s.ngl
  rm(gene.count.s)
  rm(gene.count.s.ngl)
}

## remove df's that don't have enough genes (any)
gene.counts.list<-gene.counts.list[sapply(gene.counts.list, function(x) any(nrow(x) > 0))]
saveRDS(object = gene.counts.list, file = "RDS_files/gene.counts.list.RDS")
ngl.gene.counts.list<-ngl.gene.counts.list[sapply(ngl.gene.counts.list, function(x) any(nrow(x) > 0))]
saveRDS(object = ngl.gene.counts.list, file = "RDS_files/ngl.gene.counts.list.RDS")


## ----3. Filter taxa for samples w/ 0.75 and 0.5X coverage cutoff to determine if mgSs should be performed.----
## Bacillus_cereus is NULL in both gene.counts.list and ngl.gene.counts.list... rm.
gene.counts.list$Bacillus_cereus<-NULL
ngl.gene.counts.list$Bacillus_cereus<-NULL

ngl.gene.counts.list.mgSs<-list()
mgss.taxa<-vector()
other.taxa<-vector()
for (i in names(ngl.gene.counts.list)){
  l<-gen.sizes.sum[gen.sizes.sum$taxonomy == i, "median"]
  if (i == "Acidaminococcus_intestini"){ l<-2167 }
  if (i == "Acinetobacter_baumannii"){ l<-3715 }
  if (i == "BVAB1"){ l<-1421 }
  if (i == "BVAB3"){ l<-1474.5 }
  if (i == "Megasphaera_genomosp."){l<-1521}
  if (i == "Prevotella_tannerae"){l<-2170}
  if (i == "Dialister_microaerophilus"){l<-1208}
  if (i == "Clostridium_difficile"){l<-3829}
  if (length(l) == 0) { l<-1000}  #gene.counts.list[[i]
  #sub<-apply(ngl.gene.counts.list[[i]], 2, function(x) sum (x > 0)) ## For each column, get the total number of rows with a non-zero value. 
  samples.w.nGenes_0.5X<-apply(ngl.gene.counts.list[[i]], 2, function(x) sum (x > 0.5)) ## nGenes in samples w/ngl gene counts > 0.5X
  test<-as.data.frame(ngl.gene.counts.list[[i]][, names(ngl.gene.counts.list[[i]]) %in% names(samples.w.nGenes_0.5X[samples.w.nGenes_0.5X >= (l*.75)])])
    #if (is.null(ncol(test)) == FALSE){
  #samples.keep<-names(nGenes_0.5X[nGenes_0.5X > 0.75*l])
  if (ncol(test) > 19){ ## If enough samples (> 19) w/enough high-coverage (>0.5X) genes ( > 0.75*medGenome), then do mgSs.
    ngl.gene.counts.list.mgSs[[i]]<-test
    mgss.taxa<-append(mgss.taxa, i)
  } else {
    other.taxa<-append(other.taxa, i)
  }
}


## ----4. Convert to Presence Absence + rm rows (genes) summing to zero--------------------------------
ngl.gene.counts.list.mgSs.pa<-lapply(ngl.gene.counts.list.mgSs, function(x) replace(x, x > 0, 1))
## dim(x) Gardnerella_vaginalis
## [1] 24540  1351
ngl.gene.counts.list.mgSs.pa.clean<-lapply(ngl.gene.counts.list.mgSs.pa, function(x) x[which(rowSums(x) > 0), ])
## dim(x) Gardnerella_vaginalis
## [1] 24535  1351
saveRDS(object = ngl.gene.counts.list.mgSs.pa.clean, file = "RDS_files/ngl.gene.counts.list.mgSs.pa.clean.RDS")

ngl.gene.counts.list.colSums<-lapply(ngl.gene.counts.list.mgSs.pa.clean, as.data.frame(colSums))

# Make table of samples by Taxa where values are nGenes (using ngl Reads)
library(tidyverse)
ngl.nGenes<-ngl.gene.counts.list.colSums %>% map( ~ .x %>% rownames_to_column('rn')) %>% reduce(full_join, by = 'rn')
## Run the above code first so that ngl.abund "exists" for the rename_at function in the next step 
ngl.nGenes<-ngl.gene.counts.list.colSums %>% map( ~ .x %>% rownames_to_column('rn')) %>% reduce(full_join, by = 'rn') %>% rename_at(2:ncol(ngl.nGenes), ~ names(ngl.gene.counts.list.colSums))

ngl.nGenes[is.na(ngl.nGenes)]<-0
rownames(ngl.nGenes)<-ngl.nGenes$rn
ngl.nGenes$rn<-NULL
saveRDS(ngl.nGenes, "RDS_files/ngl.nGenes.RDS")


## ----SANITY CHECK SUMMARY DATA-----------------------------------------------------------------------
## Make a table
## Taxon nSamples Summary-nGenes/Sample

## All taxa should have > 20 samples. All samples should have > 75% of the estimated nGenes in genome
nSamples.summary<-plyr::ldply(ngl.gene.counts.list.mgSs.pa.clean, function(x) ncol(x), .id = "Taxon")
colnames(nSamples.summary)<-c("Taxon", "nSamples")

gene.summary<-plyr::ldply(ngl.gene.counts.list.mgSs.pa.clean, function(x) round(summary(colSums(x))), .id = "Taxon")
ngl.gene.counts.list.pa.clean.summary<-merge(nSamples.summary, gene.summary, all=TRUE)

write.table(ngl.gene.counts.list.pa.clean.summary, "mgSs_Taxon_Summary_nSamples_nGenes.txt", quote=F, row.names = F, sep="\t")


## Result - all taxa have enough samples, but some samples have few genes (like G.vag samples). This is because the 75% of the genome filtering step occurred prior to normalization by gene length. Following this step, it may have become apparent that using these rules, some samples do not have enough genes. However, it isn't a clear cut step to simply remove samples below a certain cutoff because in some taxa this could remove samples unnecessarily. Thus, proceed with dist. matrix and clustering.


## ----5. mgSs analysis: Perform Jaccard clustering of samples (columns) and genes (rows)--------------
library(vegan)
genes.dist<-lapply(ngl.gene.counts.list.mgSs.pa.clean, function(x) vegdist(x, method="jaccard", binary = TRUE))
saveRDS(genes.dist, "RDS_files/genes.dist.RDS")
samples.dist<-lapply(ngl.gene.counts.list.mgSs.pa.clean, function(x) vegdist(t(x), method="jaccard", binary = TRUE))
saveRDS(samples.dist, "RDS_files/samples.dist.RDS")

genes.hc<-lapply(genes.dist, function(x) hclust(x, method="ward"))
saveRDS(genes.hc, "RDS_files/genes.hc.RDS")
samples.hc<-lapply(samples.dist, function(x) hclust(x, method="ward"))
saveRDS(samples.hc, "RDS_files/samples.hc.RDS")


## Do just some taxa, if needed:
subset.mgss<-ngl.gene.counts.list.mgSs.pa.clean[names(ngl.gene.counts.list.mgSs.pa.clean) %in% setdiff(names(ngl.gene.counts.list.mgSs.pa.clean), names(samples.clusters))]

library(vegan)
subset.genes.dist<-lapply(subset.mgss, function(x) vegdist(x, method="jaccard", binary = TRUE))
subset.samples.dist<-lapply(subset.mgss, function(x) vegdist(t(x), method="jaccard", binary = TRUE))
subset.genes.hc<-lapply(subset.genes.dist, function(x) hclust(x, method="ward"))
subset.samples.hc<-lapply(subset.samples.dist, function(x) hclust(x, method="ward"))

genes.dist<-c(genes.dist, subset.genes.dist)
samples.dist<-c(samples.dist, subset.samples.dist)
genes.hc<-c(genes.hc, subset.genes.hc)
samples.hc<-c(samples.hc, subset.samples.hc)

saveRDS(genes.dist, "RDS_files/genes.dist.RDS")
saveRDS(samples.dist, "RDS_files/samples.dist.RDS")
saveRDS(genes.hc, "RDS_files/genes.hc.RDS")
saveRDS(samples.hc, "RDS_files/samples.hc.RDS")


## ----6. mgSs analysis: Define clusters of subset of samples for mgss and genes to explain the mgss----

samples.hc<-readRDS("RDS_files/samples.hc.RDS")
map<-as.data.frame(read_excel("mg_sample_data_sources.xlsx"))
## rename samples as needed
for(i in names(samples.hc)){
  new.names<-as.vector(map[match(samples.hc[[i]]$labels, map$sampleID), "sampleID_2"])
  samples.hc[[i]]$labels<-new.names
}

genes.hc<-readRDS("RDS_files/genes.hc.RDS")
samples.hc<-readRDS("RDS_files/samples.hc.RDS")
samples.hc.names<-samples.hc
samples.hc.names<-lapply(samples.hc, function(x) gsub(pattern = "x", replacement = "g", x = t, fixed = TRUE)))

ngl.gene.counts.list.mgSs.pa.clean<-readRDS("RDS_files/ngl.gene.counts.list.mgSs.pa.clean.RDS")

samples.clusters<-list()
genes.clusters<-list()

for (i in sort(names(genes.hc))){
  data<-as.data.frame(ngl.gene.counts.list.mgSs.pa.clean[[i]])
  
  if(nrow(data) > 200){
    n<-nrow(data)*0.1
  } else{
    n<-nrow(data)*0.2
  } 
  
  dtc1<-dynamicTreeCut::cutreeDynamic(samples.hc[[i]], distM = as.matrix(samples.dist[[i]]), method="hybrid", minClusterSize = 10)
  samples.clusters[[i]]<-as.data.frame(cbind(sampleID=samples.hc[[i]]$labels, sample_cluster=dtc1))
  
  dtc2<-cutree(genes.hc[[i]], k=10)
  genes.clusters[[i]]<-as.data.frame(cbind(VIRGO_ID=genes.hc[[i]]$labels, gene_cluster=dtc2))
}
         
saveRDS(samples.clusters, "RDS_files/samples.clusters.RDS")
saveRDS(genes.clusters, "RDS_files/genes.clusters.RDS")


## ----SANITY CHECK sequencing coverage for each mgSs 1------------------------------------------------
mgSs.stats<-list()
meta<-as.data.frame(read_excel("RDS_files/File_S6.xlsx", skip=3))
map<-as.data.frame(read_excel("../../mg_sample_data_sources.xlsx"))
meta.sub<-meta[,c(1,4)]
library(ggplot2)
ngl.abund$sampleID<-rownames(ngl.abund)
map<-merge(map, ngl.abund)


require(lme4)
all.stats<-data.frame()
for(i in names(mgSs.stats)){
  x<-samples.clusters.updated[[i]]
  for(n in unique(x$sample_cluster)){
      x<-samples.clusters.updated[[i]]
      x$sample_coverage<-map[match(x$sampleID, map$sampleID), "Coverage"]
      x$species_coverage<-map[match(x$sampleID, map$sampleID), i]
      x$`Number NR genes`<-as.numeric(map[match(x$sampleID, map$sampleID), "Number NR genes"])
      x$SubjectID<-map[match(x$sampleID, map$sampleID), "SubjectID"]
      x<-unique(x[,c("sample_coverage", "Number NR genes", "SubjectID", "sample_cluster", "species_coverage")])
      x$mgss_cat<-factor(ifelse(x$sample_cluster %in% n, 1, 0))
      x$mgss_cat<-relevel(x$mgss_cat, ref = "0")
      #the.model<-lm(`Number NR genes`~log10(sample_coverage), data=x)
      the.model<-glm(mgss_cat~log10(species_coverage), data=x, family = "binomial")
      tab <- cbind(species=i, mgss=n, exp_coef=as.data.frame(exp(coef(the.model)))[,1], Lconfint = as.data.frame(exp(confint(the.model)))[,1], Uconfint = as.data.frame(exp(confint(the.model)))[,2], p=as.data.frame(summary(the.model)$coef[,4])[,1], type=rownames(as.data.frame(summary(the.model)$coef[,4])), nSamples=table(x$mgss_cat)[2][[1]])
      #tab <- cbind(species=i, r2=summary(the.model)$adj.r.squared, p=summary(the.model)[["coefficients"]][8])
  all.stats<-rbind(all.stats, tab)
  }
}
all.stats$padj<-p.adjust(all.stats$p, method="bonferroni")
write.csv(all.stats, "all.stats.csv", quote=F, row.names=F)

require(lme4)
all.stats2<-data.frame()
#for(i in c("Atopobium_vaginae", "Gardnerella_vaginalis", "Lactobacillus_crispatus", "Lactobacillus_iners", "Megasphaera_genomosp.", "Prevotella_bivia")){
#for(i in c("Atopobium_vaginae", "Gardnerella_vaginalis",  "Lactobacillus_iners")){
for(i in unique(all.stats[all.stats$padj < 0.05 & grepl("species", all.stats$type) & !all.stats$mgss %in% "untyped", "species"])){
  x<-samples.clusters.updated[[i]]
  for(n in unique(x$sample_cluster)){
      x<-samples.clusters.updated[[i]]
      x$sample_coverage<-map[match(x$sampleID, map$sampleID), "Coverage"]
      x$species_coverage<-map[match(x$sampleID, map$sampleID), i]
      x<-x[x$species_coverage >= 3e3, ]
      x$`Number NR genes`<-as.numeric(map[match(x$sampleID, map$sampleID), "Number NR genes"])
      x$SubjectID<-map[match(x$sampleID, map$sampleID), "SubjectID"]
      x<-unique(x[,c("sample_coverage", "Number NR genes", "SubjectID", "sample_cluster", "species_coverage")])
      x$mgss_cat<-factor(ifelse(x$sample_cluster %in% n, 1, 0))
      x$mgss_cat<-relevel(x$mgss_cat, ref = "0")
      #the.model<-lm(`Number NR genes`~log10(sample_coverage), data=x)
      the.model<-glm(mgss_cat~log10(species_coverage), data=x, family = "binomial")
      tab <- cbind(species=i, mgss=n, exp_coef=as.data.frame(exp(coef(the.model)))[,1], Lconfint = as.data.frame(exp(confint(the.model)))[,1], Uconfint = as.data.frame(exp(confint(the.model)))[,2], p=as.data.frame(summary(the.model)$coef[,4])[,1], type=rownames(as.data.frame(summary(the.model)$coef[,4])), nSamples=table(x$mgss_cat)[2][[1]])
      #tab <- cbind(species=i, r2=summary(the.model)$adj.r.squared, p=summary(the.model)[["coefficients"]][8])
  all.stats2<-rbind(all.stats2, tab)
  }
}
all.stats2$padj<-p.adjust(all.stats2$p)
write.csv(all.stats2, "all.stats2.csv", quote=F, row.names=F)

all.stats$exp_coef<-as.numeric(all.stats$exp_coef)
all.stats$Lconfint<-as.numeric(all.stats$Lconfint)
all.stats$Uconfint<-as.numeric(all.stats$Uconfint)
colTbl1<-c(RColorBrewer::brewer.pal(8, "Set3"))
ggplot(all.stats[all.stats$padj < 0.05 & grepl("species", all.stats$type) & !all.stats$mgss %in% "untyped", ], aes(y=mgss, x=round(exp_coef, 1), color=mgss))+geom_point(size=3)+geom_vline(xintercept = 1)+scale_color_brewer(palette="Set3")+theme_bw()+geom_errorbar(aes(xmin=Lconfint, xmax=Uconfint, y=mgss, x=exp_coef), width=.2, position=position_dodge(.9))+facet_wrap(~species, scales="free")+xlab("Odds of mgSs assignment with greater species coverage")+theme(text=element_text(size=4))
ggsave("all.stats.before.species.pdf", height=5, width=7) 


all.stats2$exp_coef<-as.numeric(all.stats2$exp_coef)
all.stats2$Lconfint<-as.numeric(all.stats2$Lconfint)
all.stats2$Uconfint<-as.numeric(all.stats2$Uconfint)
ggplot(all.stats2[all.stats2$padj < 0.05 & grepl("species_coverage", all.stats2$type) & !all.stats2$mgss %in% "untyped", ], aes(y=mgss, x=round(exp_coef, 1), color=mgss))+geom_point(size=3)+geom_vline(xintercept = 1)+scale_color_brewer(palette="Set3")+theme_bw()+geom_errorbar(aes(xmin=Lconfint, xmax=Uconfint, y=mgss, x=exp_coef), width=.2, position=position_dodge(.9))+facet_wrap(~species, scales="free")+xlab("Odds of mgSs assignment with greater species coverage")+theme(text=element_text(size=4))
ggsave("all.stats.after.species.pdf", height=5, width=7) 


for (i in names(samples.clusters)){
  l<-as.data.frame(ngl.abund[i])
  l$sampleID<-rownames(ngl.abund)
  names(l)<-c("species_coverage", "sampleID")
  mgSs.stats[[i]]<-merge(l, samples.clusters[[i]], all.y=TRUE)
  l<-ngl.nGenes[i]
  l$sampleID<-rownames(l)
  names(l)<-c("No_Genes", "sampleID")
  mgSs.stats[[i]]<-merge(l, mgSs.stats[[i]], all.y=TRUE)
  l<-as.data.frame(rowSums(ngl.abund))
  l$sampleID<-rownames(ngl.abund)
  names(l)<-c("sample_coverage", "sampleID")
  mgSs.stats[[i]]<-merge(l, mgSs.stats[[i]], all.y=TRUE)
  mgSs.stats[[i]]<-merge(meta.sub, mgSs.stats[[i]], all.y=TRUE)
  mgSs.stats[[i]]$sample_cluster<-factor(mgSs.stats[[i]]$sample_cluster, levels=c(1:max(as.numeric(mgSs.stats[[i]]$sample_cluster))))
  mgSs.stats[[i]]$species_abund<-mgSs.stats[[i]]$species_coverage/mgSs.stats[[i]]$sample_coverage
}
saveRDS(mgSs.stats, "RDS_files/mgSs.stats.RDS")

t<-lapply(mgSs.stats, function(x) Summarize(coverage ~ as.factor(sample_cluster), data=x, digits=0))
mgSs.stats.df<-do.call(rbind, t)
t<-lapply(mgSs.stats, function(x) x %>% group_by(sample_cluster) %>% summarize())
write.csv(mgSs.stats.df, "RDS_files/mgSs_coverage/mgSs.coverage.stats.csv", row.names = T, quote=F)

print(ggplot(mgSs.stats[[i]], aes(x=No_Genes, y=log10(coverage), color=sample_cluster))+geom_point()+scale_color_brewer(palette="Set3")+theme_classic()+xlab("No. Genes")+ylab("log10(Coverage)")+theme(legend.position = "none")+ggtitle(i))
print(ggsave(paste("RDS_files/mgSs_coverage/", paste(i, "subspecies_coverage_by_NoGenes.pdf", sep="_"), sep=""), width=4, height=3))

print(ggplot(mgSs.stats[[i]], aes(x=as.factor(sample_cluster), y=log10(species_coverage), fill=as.factor(sample_cluster), group=as.factor(sample_cluster), color=as.factor(sample_cluster)))+geom_violin()+scale_fill_brewer(palette="Set3")+scale_color_brewer(palette="Set3")+theme_classic()+theme(legend.position = "none")+ggtitle(i)+xlab("mgSs")+ylab("log10(Coverage)")+geom_jitter(size=0.05, color="black", width=0.2))
print(ggsave(paste("RDS_files/mgSs_coverage/", paste(i, "subspecies_coverage_boxplot.pdf", sep="_"), sep=""), width=4, height=3))

for (i in names(samples.clusters)){
  v<-mgSs.stats[[i]]
  rownames(v)<-v$sampleID
  v.1<-v[names(ngl.gene.counts.list.mgSs.pa.clean[[i]]),]
  v.2<-v.1[order.dendrogram(as.dendrogram(samples.hc[[i]])),]
  pdf(paste("RDS_files/mgSs_coverage/",paste(i, "mgCST_coverage_Barplot.pdf", sep=""), sep=""),height=0.287)
  par(lwd=0.0026, mai=c(0,0,0,0), omi=c(0,0,0,0))
  barplot(log10(v.2$species_coverage), cex.axis = 0.4, space = c(0,0), axes = F, col="black")
  dev.off()
}


## ----SANITY CHECK sequencing coverage for each mgSs--------------------------------------------------
sample.cluster.stats<-list()
meta.sub<-meta[,c(1,4)]
library(ggplot2)
for (i in names(samples.clusters)){
  #l<-as.data.frame(rowSums(ngl.abund))
  l<-as.data.frame(ngl.abund[i])
  l$sampleID<-rownames(ngl.abund)
  names(l)<-c("species_coverage", "sampleID")
  sample.cluster.stats[[i]]<-merge(l, samples.clusters[[i]], all.y=TRUE)
  l<-ngl.nGenes[i]
  l$sampleID<-rownames(l)
  names(l)<-c("No_Genes", "sampleID")
  sample.cluster.stats[[i]]<-merge(l, sample.cluster.stats[[i]], all.y=TRUE)
  l<-as.data.frame(rowSums(ngl.abund))
  l$sampleID<-rownames(ngl.abund)
  names(l)<-c("sample_coverage", "sampleID")
  sample.cluster.stats[[i]]<-merge(l, sample.cluster.stats[[i]], all.y=TRUE)
  sample.cluster.stats[[i]]<-merge(meta.sub, sample.cluster.stats[[i]], all.y=TRUE)
  sample.cluster.stats[[i]]$sample_cluster<-factor(sample.cluster.stats[[i]]$sample_cluster, levels=c(1:max(as.numeric(sample.cluster.stats[[i]]$sample_cluster))))
  sample.cluster.stats[[i]]$species_abund<-sample.cluster.stats[[i]]$species_coverage/sample.cluster.stats[[i]]$sample_coverage
}
saveRDS(sample.cluster.stats, "RDS_files/sample.cluster.stats.RDS")

library(FSA)
t<-lapply(sample.cluster.stats, function(x) Summarize(species_coverage ~ as.factor(sample_cluster), data=x, digits=0))
sample.cluster.stats.df<-do.call(rbind, t)
t<-lapply(sample.cluster.stats, function(x) x %>% group_by(sample_cluster) %>% summarize())
write.csv(sample.cluster.stats.df, "RDS_files/mgSs_coverage/mgSs.coverage.stats.csv", row.names = T, quote=F)

## Read in changes table - and make changes to the clusters in samples.clusters 
changes<-read.csv("RDS_files/mgSs_coverage/mgSs.coverage.stats.updated.csv", header=TRUE)
change.taxa<-unique(as.vector(changes[changes$Is.the.mgSs.cluster.valid. == "invalid", "Species"]))
samples.clusters.update<-samples.clusters
for (i in change.taxa){
  l<-changes[changes$Species == i, ]
  x<-changes[changes$Species == i, "Cluster.Number"]
  z<-as.vector(changes[changes$Species == i, "mgSS.number"])
  if("rm" %in% z){
    samples.clusters.update[[i]]<-NULL
  }else{
  for (n in x){
    y<-as.vector(l[l$Cluster.Number == n, "mgSS.number"])
    samples.clusters.update[[i]][["sample_cluster"]]<-ifelse(samples.clusters.update[[i]][["sample_cluster"]] == n, y, samples.clusters.update[[i]][["sample_cluster"]])
  }
  }
}
saveRDS(samples.clusters.update, "RDS_files/samples.clusters.updated.RDS")


## ----7. Produce relative abundance table from ngl counts - updated for new iners 13jun2022-----------
notIners<-as.vector(read.delim("RDS_files/NOT_Liners_Jun_10_2022.txt", header=F))
ngl.gene.counts.list$Lactobacillus_iners<-ngl.gene.counts.list$Lactobacillus_iners[!rownames(ngl.gene.counts.list$Lactobacillus_iners) %in% notIners$V1, ]
ngl.gene.counts.list.colSums<-lapply(ngl.gene.counts.list, function(x) as.data.frame(colSums(x)))
library(tidyverse)
ngl.abund<-ngl.gene.counts.list.colSums %>% map( ~ .x %>% rownames_to_column('rn')) %>% reduce(full_join, by = 'rn')
## Run the above code first so that ngl.abund "exists" for the rename_at function in the next step 
ngl.abund<-ngl.gene.counts.list.colSums %>% map( ~ .x %>% rownames_to_column('rn')) %>% reduce(full_join, by = 'rn') %>% rename_at(2:ncol(ngl.abund), ~ names(ngl.gene.counts.list.colSums))

ngl.abund[is.na(ngl.abund)]<-0
rownames(ngl.abund)<-ngl.abund$rn
ngl.abund$rn<-NULL
saveRDS(ngl.abund, "RDS_files/ngl.abund.RDS")

## 
ngl.gene.counts.list.pa<-lapply(ngl.gene.counts.list, function(x) replace(x, x >= 0.5, 1))
ngl.gene.counts.list.pa<-lapply(ngl.gene.counts.list.pa, function(x) replace(x, x < 0.5, 0))
ngl.gene.counts.list.colSums<-lapply(ngl.gene.counts.list.pa, as.data.frame(colSums))
ngl.gene.counts.list.colSums<-lapply(ngl.gene.counts.list.colSums, function(x) x["sampleID"]<-rownames(x))

# Make table of samples by Taxa where values are nGenes (using ngl Reads)
library(tidyverse)
ngl.nGenes<-ngl.gene.counts.list.colSums %>% map( ~ .x %>% rownames_to_column('rn')) %>% reduce(full_join, by = 'rn')
## Run the above code first so that ngl.abund "exists" for the rename_at function in the next step 
ngl.nGenes<-ngl.gene.counts.list.colSums %>% map( ~ .x %>% rownames_to_column('rn')) %>% reduce(full_join, by = 'rn') %>% rename_at(2:ncol(ngl.nGenes), ~ names(ngl.gene.counts.list.colSums))

ngl.nGenes[is.na(ngl.nGenes)]<-0
rownames(ngl.nGenes)<-ngl.nGenes$rn
ngl.nGenes.m<-reshape2::melt(ngl.nGenes, id.vars="rn", variable.name="taxon", value.name = "Coverage")
names(ngl.nGenes.m)[1]<-"sampleID"
ngl.nGenes$rn<-NULL


## ----8. transfer mgss numbers------------------------------------------------------------------------
## Make a df of samples x taxa and values are the mgSs for that sample.
rm(test.df)

li.new<-read.delim("RDS_files/new_li_clusters_Jun_14_2022.txt", header=T)
names(li.new)[2]<-"sample_cluster"
samples.clusters.updated$Lactobacillus_iners<-li.new
saveRDS(samples.clusters.updated,  "RDS_files/samples.clusters.updated.RDS")

test<-samples.clusters.updated
test<-lapply(test, function(x) as.data.frame(x))
for (i in names(test)){
  names(test[[i]])<-c("sampleID", i)
}

for (i in names(test)){
  if(length(table(samples.clusters.updated[[i]][,2])) > 1){
    if (exists("test.df") == FALSE){
      test.df<-test[[i]]
    }else{
      test.df<-merge(test.df, test[[i]], all=TRUE)
    }
  }
}
samples.clusters.df<-test.df ## A df of samples x taxa and values are the mgSs for that sample. 

## Make the resulting dataframe numeric and replace NA w/0.. req'd prior to melting 
rownames(samples.clusters.df)<-samples.clusters.df$sampleID
samples.clusters.df$sampleID<-NULL
test<-sapply(samples.clusters.df, function(x) as.numeric(x))
samples.clusters.num.df<-as.data.frame(test)
samples.clusters.num.df$sampleID<-test.df$sampleID
samples.clusters.num.df[is.na(samples.clusters.num.df)]<-0

## Make melted dataframe of sample ID to taxon to ss# 
samples.clusters.num.df.m<-reshape2::melt(samples.clusters.num.df, id.vars=c("sampleID"), variable.name="taxon", value.name="ss")
samples.clusters.num.df.m$MG_ss<-paste(samples.clusters.num.df.m$taxon, samples.clusters.num.df.m$ss, sep="_")

samples.clusters.num.df.m.d<-reshape2::dcast(samples.clusters.num.df.m, sampleID~MG_ss, value.var = "MG_ss", length)
n<-samples.clusters.num.df.m.d$sampleID

# samples.clusters.num.df.m.d<-as.data.frame(samples.clusters.num.df.m.d[-1] <- +(samples.clusters.num.df.m.d[-1] > 0))
# samples.clusters.num.df.m.d[is.na(samples.clusters.num.df.m.d)]<-0
# samples.clusters.num.df.m.d.50<-samples.clusters.num.df.m.d
# rownames(samples.clusters.num.df.m.d.50)<-n

ngl.abund$sampleID<-rownames(ngl.abund)
ngl.abund.m<-reshape2::melt(ngl.abund, id.vars="sampleID", variable.name="taxon", value.name="abundance")
ngl.abund$sampleID<-NULL
ngl.abund.m$sam_tax<-paste(ngl.abund.m$sampleID, ngl.abund.m$taxon, sep="_")
samples.clusters.num.df.m$sam_tax<-paste(samples.clusters.num.df.m$sampleID, samples.clusters.num.df.m$taxon, sep="_")

ngl.abund.clusters<-merge(ngl.abund.m, samples.clusters.num.df.m, all=TRUE)
ngl.abund.clusters[is.na(ngl.abund.clusters)]<-0
ngl.abund.clusters$MG_ss<-ifelse(ngl.abund.clusters$MG_ss == "0", as.character(ngl.abund.clusters$taxon), as.character(ngl.abund.clusters$MG_ss))

ngl.abund.clusters<-merge(ngl.abund.clusters, ngl.nGenes.m, all.x=TRUE)
ngl.abund.clusters$nGenes[is.na(ngl.abund.clusters$nGenes)]<-0

## Remove base taxa names that have been made into ss
list.of.ss.taxa<-as.vector(unique(ngl.abund.clusters[ngl.abund.clusters$ss == 1, 2]))
test<-ngl.abund.clusters
ngl.abund.clusters$MG_ss<-ifelse(ngl.abund.clusters$taxon %in% list.of.ss.taxa, yes = paste(ngl.abund.clusters$taxon, ngl.abund.clusters$ss, sep="_"),no=as.character(ngl.abund.clusters$MG_ss))

ngl.abund.clusters.cast<-reshape2::dcast(ngl.abund.clusters, sampleID~MG_ss, value.var = "abundance")
ngl.abund.clusters.cast[is.na(ngl.abund.clusters.cast)]<-0
rownames(ngl.abund.clusters.cast)<-ngl.abund.clusters.cast$sampleID
ngl.abund.clusters.cast$sampleID<-NULL
ngl.abund.clusters.cast<-ngl.abund.clusters.cast[, colSums(ngl.abund.clusters.cast) > 0]
ngl.abund.clusters.cast<-ngl.abund.clusters.cast[rowSums(ngl.abund.clusters.cast) > 0, ]

saveRDS(ngl.abund.clusters.cast, "RDS_files/ngl.abund.clusters.cast.RDS")
saveRDS(samples.clusters.num.df, "RDS_files/samples.clusters.num.df.RDS")
saveRDS(samples.clusters.num.df.m.cc, "RDS_files/samples.clusters.num.df.m.cc.RDS")


## ----9. Make mgCSTs & official mgCST tables----------------------------------------------------------
## Remove taxa in which most hits go to a few genes, and these genes have bestblast matches (nr/nt) to human
ngl.abund.clusters.cast$Burkholderia_mallei<-NULL
ngl.abund.clusters.cast$Coprobacillus_sp.<-NULL
ngl.abund.clusters.cast$Enterococcus_faecium<-NULL
ngl.abund.clusters.cast$Beggiatoa_sp.<-NULL
ngl.abund.clusters.cast$Candidatus_Pelagibacter<-NULL
ngl.abund.clusters.cast<-ngl.abund.clusters.cast[colSums(ngl.abund.clusters.cast) > 0, ]
## Remove those samples that were dominated by the above taxa (mgCST27)
#ngl.abund.clusters.cast<-ngl.abund.clusters.cast[!rownames(ngl.abund.clusters.cast) %in% mgCST27, ]
relabund<-ngl.abund.clusters.cast/rowSums(ngl.abund.clusters.cast) ### Currently does not include reads from non-mgss species. How to add? 
mgCST.dist<-philentropy::JSD(as.matrix(relabund))
#saveRDS(mgCST.dist, "RDS_files/mgCST.dist.RDS")

rownames(mgCST.dist)<-rownames(relabund)
colnames(mgCST.dist)<-rownames(relabund)
mgCST.hclust <- hclust(as.dist(mgCST.dist), method="ward")

#saveRDS(mgCST.hclust, "RDS_files/mgCST.hclust.RDS")
#dtc<-dynamicTreeCut::cutreeDynamic(mgCST.hclust, distM = mgCST.dist, method="hybrid", minClusterSize = 10, deepSplit = TRUE)
dtc<-cutree(mgCST.hclust, k=26)
table(dtc)

dtc.df<-as.data.frame(dtc)
dtc.df$sampleID<-rownames(dtc.df)

mgCSTs.samples<-cbind(dtc.df, domTaxa=colnames(relabund)[max.col(relabund, ties.method="first")], relabund=apply(relabund, 1, max))
mgCSTs<-as.data.frame(mgCSTs.samples %>% group_by(dtc) %>% dplyr::summarise(meanRelabund=mean(relabund)))
mgCSTs$domTaxa<-as.data.frame(mgCSTs.samples %>% count(dtc, domTaxa) %>% group_by(dtc) %>% slice(which.max(n)))[,2]

for.sort<-c("Lactobacillus_crispatus", "Lactobacillus_gasseri", "Lactobacillus_iners", "Lactobacillus_jensenii", "BVAB1", "Gardnerella_vaginalis", "Bifidobacterium_breve")
mgCSTs$domTaxa<-as.character(mgCSTs$domTaxa)

v<-vector()
for (i in for.sort){
  v<-append(v, sort(as.vector(mgCSTs[grepl(pattern = i, x = mgCSTs$domTaxa), "domTaxa"])))
}

mgCSTs.sort<-mgCSTs[pmatch(v, mgCSTs$domTaxa), ]
mgCSTs.sort$mgCST<-c(1:26)

mgCST<-as.data.frame(rbind(c("1", "#FE0308"),c("2", "#F54C5E"), c("3", "#F07084"), c("4", "#EC94A5"),c("5", "#F0BCCC"),c("6", "#F6D3DA"),c("7", "#86C61A"), c("8", "#B4DB29"),c("9", "#DBEA77"), c("10", "#FF7200"), c("11", "#F68A11"),c("12", "#F8A40E"),c("13", "#F3BC11"),c("14", "#f7d15a"), c("15", "#FAE50D"),c("16", "#F3F46E"),c("17", "#448A73"),c("18", "#89BEAB"), c("19", "#BCD6CD"),c("20", "#221886"),c("21", "#3E3792"),c("22", "#5D579E"),c("23", "#7C76AC"),c("24", "#9A98BF"),c("25", "#C9C8D8"),c("26", "#98C999"), c("27", "#989898"), c("", "white"), c("NA", "white")))
names(mgCST)<-c("mgCST", "color")

mgCSTs.sort$color<-mgCST[match(mgCSTs.sort$mgCST, mgCST$mgCST), "color"]
mgCSTs.samples<-merge(mgCSTs.samples, mgCSTs.sort[,c("dtc", "mgCST", "color")], all.x=TRUE)

## identify mgcst 27 by samples which don't have a dominant taxon already named. These were already clustered in dtc 6 - but some do have dominant taxa with mgcst - relabel these and then rename the remainder as mgcst 27 (grey)
for(i in mgCSTs.samples[mgCSTs.samples$dtc == 6, "sampleID"]){
  l<-mgCSTs.samples[mgCSTs.samples$sampleID == i, ]
  mgCSTs.samples[mgCSTs.samples$sampleID == i, "mgCST"]<-ifelse(l$domTaxa %in% as.vector(mgCSTs.sort$domTaxa), mgCSTs.sort[mgCSTs.sort$domTaxa %in% l$domTaxa, "mgCST"], 27)
  mgCSTs.samples[mgCSTs.samples$sampleID == i, "color"]<-ifelse(l$domTaxa %in% as.vector(mgCSTs.sort$domTaxa), mgCSTs.sort[mgCSTs.sort$domTaxa %in% l$domTaxa, "color"], "#989898")
}

saveRDS(mgCSTs, "RDS_files/mgCSTs.RDS")
saveRDS(mgCSTs.samples, "RDS_files/mgCSTs.samples.RDS")


## ----10. mgCST Heatmap-------------------------------------------------------------------------------
## order relabund table by most abundant taxon plus mgss's
#ngl.abund.clusters.cast<-readRDS("RDS_files/ngl.abund.clusters.cast.RDS")
relabund<-ngl.abund.clusters.cast/rowSums(ngl.abund.clusters.cast)
test<-names(relabund[order(colSums(relabund), decreasing = TRUE)])
test.s<- unique(substr(test,1,nchar(test)-2))
taxon.order<-c()
for (i in test.s)
{
  l<-names(relabund[grep(pattern = i, names(relabund))])
  taxon.order<-append(taxon.order, l, after = length(taxon.order))
}
taxon.order<-unique(taxon.order)
relabund.s<-relabund[taxon.order]
l<-as.vector(table(sort(as.numeric(mgCST.hclust$order))))
#l<-prepend(0, l)
n<-cumsum(l)
colfunc <- colorRampPalette(c("khaki", "limegreen", "darkslategray1", "mediumblue", "magenta", "red"))
names(relabund.s)<-gsub(x=names(relabund.s), pattern = "_", replacement = " ")

pdf("RDS_files//mgCST_heatmap_test.pdf", width=7, height=10)
gplots::heatmap.2(t(as.matrix(relabund.s[,1:80])), Colv = as.dendrogram(mgCST.hclust), Rowv = FALSE, col=colfunc(100), labRow = NULL, labCol = FALSE, keysize= 1.0, densadj=0, density.info='none', key = FALSE, key.ylab=NA, key.title=NA, key.ytickfun=NA, key.xlab="Relative Abundance", trace="none", cexRow = 0.5, cexCol = 0.1, adjRow = c(1, NA), offsetRow = -38, dendrogram = "column", main = paste("mgCSTs JSD, Ward linkage HC, nSamples=", paste(nrow(relabund))), ColSideColors = mgCSTs.samples[match(rownames(relabund.s), mgCSTs.samples$sampleID), "color"], title(main = paste("mgCSTs JSD, Ward linkage HC, nSamples=", paste(nrow(relabund))), line = -2))
dev.off()

z<-rownames(relabund)
z.1<-z[order.dendrogram(as.dendrogram(mgCST.hclust))]
rownames(mgCSTs.samples)<-mgCSTs.samples$sampleID
mgCSTs.samples<-mgCSTs.samples[z.1,]
mgCSTs.samples<-mgCSTs.samples[order(mgCSTs.samples$mgCST),]
relabund.s<-relabund[mgCSTs.samples$sampleID, taxon.order]
#relabund.s<-relabund.s[order(mgCSTs.samples$mgCST),]
l<-as.vector(table(mgCSTs.samples$mgCST))
#l<-prepend(0, l)
n<-cumsum(l)

pdf("RDS_files/mgCST_heatmap_test_sorted.pdf", width=7, height=10)
gplots::heatmap.2(t(as.matrix(relabund.s[,1:57])), Colv = FALSE, Rowv = FALSE, col=colfunc(100), labRow = NULL, labCol = FALSE, keysize= 1.0, densadj=0, density.info='none', key = FALSE, key.ylab=NA, key.title=NA, key.ytickfun=NA, key.xlab="Relative Abundance", trace="none", cexRow = 0.5, cexCol = 0.1, adjRow = c(1, NA), offsetRow = -38,main = paste("mgCSTs JSD, Ward linkage HC, nSamples=", paste(nrow(relabund))), ColSideColors = mgCSTs.samples[match(rownames(relabund.s), mgCSTs.samples$sampleID), "color"])
dev.off()


## ----Plot Nugent pH Ethnicity heatmap ColSideColors--------------------------------------------------
mgCSTs.samples.meta<-merge(meta, mgCSTs.samples, all=TRUE)

#nug.col<-colorRampPalette(c("gray", "red"))
#nug.col.Tbl<-nug.col(length(sort(unique(mgCSTs.samples.meta$Nugent))))
mgCSTs.samples.meta$nug_cat<-cut(mgCSTs.samples.meta$Nugent, breaks=c(0,4,7,11), labels=c("0-3", "4-6", "7-10"), right = FALSE)
nug.col.Tbl<-c("slategray4", "slategray1", "red")

pdf("RDS_files/mgCST_heatmap_noDend_NUGENT_test.pdf", width=7, height=10)
gplots::heatmap.2(t(as.matrix(relabund.s[,1:80])), Colv = FALSE, Rowv = FALSE, col=colfunc(100), labRow = NULL, labCol = FALSE, keysize= 1.0, densadj=0, density.info='none', key = FALSE, key.ylab=NA, key.title=NA, key.ytickfun=NA, key.xlab="Relative Abundance", trace="none", cexRow = 0.5, cexCol = 0.1, adjRow = c(1, NA), offsetRow = -38,main = paste("mgCSTs JSD, Ward linkage HC, nSamples=", paste(nrow(relabund))), ColSideColors = nug.col.Tbl[as.factor(mgCSTs.samples.meta[match(rownames(relabund.s), mgCSTs.samples.meta$sampleID), "nug_cat"])])
dev.off()

ph.col<-colorRampPalette(c("magenta", "lightseagreen"))
ph.col.Tbl<-ph.col(length(sort(unique(mgCSTs.samples.meta$pH))))

pdf("RDS_files/mgCST_heatmap_noDend_pH_test.pdf", width=7, height=10)
gplots::heatmap.2(t(as.matrix(relabund.s[,1:80])), Colv = FALSE, Rowv = FALSE, col=colfunc(100), labRow = NULL, labCol = FALSE, keysize= 1.0, densadj=0, density.info='none', key = TRUE, key.ylab=NA, key.title=NA, key.ytickfun=NA, key.xlab="Relative Abundance", trace="none", cexRow = 0.5, cexCol = 0.1, adjRow = c(1, NA), offsetRow = -38,main = paste("mgCSTs JSD, Ward linkage HC, nSamples=", paste(nrow(relabund))), ColSideColors = ph.col.Tbl[as.factor(mgCSTs.samples.meta[match(rownames(relabund.s), mgCSTs.samples.meta$sampleID), "pH"])])
dev.off()

ethn.col.Tbl<-RColorBrewer::brewer.pal(length(sort(unique(mgCSTs.samples.meta$Race))),"Set1")

pdf("RDS_files/mgCST_heatmap_noDend_Ethnicity_test.pdf", width=7, height=10)
gplots::heatmap.2(t(as.matrix(relabund.s[,1:5])), Colv = FALSE, Rowv = FALSE, col=colfunc(100), labRow = NULL, labCol = FALSE, keysize= 1.0, densadj=0, density.info='none', key = TRUE, key.ylab=NA, key.title=NA, key.ytickfun=NA, key.xlab="Relative Abundance", trace="none", cexRow = 0.5, cexCol = 0.1, adjRow = c(1, NA), offsetRow = -38,main = paste("mgCSTs JSD, Ward linkage HC, nSamples=", paste(nrow(relabund))), ColSideColors = ethn.col.Tbl[as.factor(mgCSTs.samples.meta[match(rownames(relabund.s), mgCSTs.samples.meta$sampleID), "Race"])])
legend("topright", legend = sort(unique(mgCSTs.samples.meta$Race)), col = ethn.col.Tbl, lty= 1, lwd = 5, cex=.7, bty="n", title = "Ethnicity Key", ncol=2)
dev.off()

pdf("RDS_files/mgCST_heatmap_noDend_Ethnicity.pdf", width=7, height=10)
gplots::heatmap.2(t(as.matrix(relabund.s[,1:5])), Colv = FALSE, Rowv = FALSE, col=colfunc(100), labRow = NULL, labCol = FALSE, keysize= 1.0, densadj=0, density.info='none', key = TRUE, key.ylab=NA, key.title=NA, key.ytickfun=NA, key.xlab="Relative Abundance", trace="none", cexRow = 0.5, cexCol = 0.1, adjRow = c(1, NA), offsetRow = -38,main = paste("mgCSTs JSD, Ward linkage HC, nSamples=", paste(nrow(relabund))), ColSideColors = ethn.col.Tbl[as.factor(mgCSTs.samples.meta[match(rownames(relabund.s), mgCSTs.samples.meta$sampleID), "Race"])])
legend("topright", legend = sort(unique(mgCSTs.samples.meta$Race)), col = ethn.col.Tbl, lty= 1, lwd = 5, cex=.7, bty="n", title = "Ethnicity Key", ncol=2)
dev.off()

install.packages("wesanderson")
library(wesanderson)
study.col.Tbl<-c(wesanderson::wes_palette(n=4, name = "Moonrise2"), wesanderson::wes_palette(n=5, name = "Darjeeling1"))
pdf("RDS_files/mgCST_heatmap_noDend_Study.pdf", width=7, height=10)
gplots::heatmap.2(t(as.matrix(relabund.s[,1:5])), Colv = FALSE, Rowv = FALSE, col=colfunc(100), labRow = NULL, labCol = FALSE, keysize= 1.0, densadj=0, density.info='none', key = TRUE, key.ylab=NA, key.title=NA, key.ytickfun=NA, key.xlab="Relative Abundance", trace="none", cexRow = 0.5, cexCol = 0.1, adjRow = c(1, NA), offsetRow = -38,main = paste("mgCSTs JSD, Ward linkage HC, nSamples=", paste(nrow(relabund))), ColSideColors = study.col.Tbl[as.factor(mgCSTs.samples.meta[match(rownames(relabund.s), mgCSTs.samples.meta$sampleID), "Project"])])
legend("topright", legend = sort(unique(mgCSTs.samples.meta$Project)), col = study.col.Tbl, lty= 1, lwd = 5, cex=.7, bty="n", title = "Study Key", ncol=2)
dev.off()


## ----Alpha Diversity & Coverage Histograms-----------------------------------------------------------
library(vegan)
sDiv<-as.data.frame(diversity(ngl.abund.clusters.cast))
rownames(sDiv)<-rownames(ngl.abund.clusters.cast)
sDiv$sampleID<-rownames(sDiv)
names(sDiv)<-c("Shannon", "sampleID")
mgCSTs.samples.meta<-merge(sDiv, mgCSTs.samples.meta, all=TRUE)
sDiv.sort<-as.data.frame(sDiv[rownames(relabund.s), ])

pdf("RDS_files/mgCST_shannon_Barplot.pdf",height=0.287)
par(lwd=0.0026, mai=c(0,0,0,0), omi=c(0,0,0,0))
barplot(sDiv.sort$Shannon, cex.axis = 0.4, space = c(0,0), axes = F, col="black")
dev.off()

sDiv.sort.mgCST<-merge(sDiv.sort, mgCSTs.samples, all=TRUE)
mgCST.alpha<-sDiv.sort.mgCST %>% group_by(mgCST) %>% summarise(median=median(Shannon), IQR=IQR(Shannon))
mgCSTs.sort<-merge(mgCSTs.sort, mgCST.alpha, by="mgCST", all=TRUE)
write.csv(mgCSTs.sort, "mgCSTs.csv", quote=F, row.names = F)

rownames(mgCSTs.samples)<-mgCSTs.samples$sampleID
mgCSTs.samples<-mgCSTs.samples[rownames(relabund.s), ]
pdf("RDS_files/mgCST_coverage_Barplot.pdf",height=0.287)
par(lwd=0.0026, mai=c(0,0,0,0), omi=c(0,0,0,0))
barplot(log10(mgCSTs.samples$Coverage), cex.axis = 0.4, space = c(0,0), axes = F, col="black")
dev.off()
