# Supplementary material for: Integrating compositional and functional content to describe vaginal microbiomes in health and disease
Source: Microbiome. 2023 Nov 30;11:259. doi: 10.1186/s40168-023-01692-x (PMC10688475; doi:10.1186/s40168-023-01692-x)
Supplement: Supplementary file 6 — Additional file 5: Supplementary file S9. Inclusion and exclusion criteria for source data cohort studies. [file 40168_2023_1692_MOESM5_ESM.xlsx]

## Sheet: Sheet1
File S9. Inclusion and exclusion criteria for source data cohort studies.
	Study	Data Source	Cohort Information
	UMB-HMP	PRJNA208535, PRJNA575586, PRJNA797778	Women were recruited at three clinical sites: two in Baltimore at the University of Maryland School of Medicine and one in Atlanta, at Emory University. Enrollment occurred between June 2008 and January 2009. All women were not pregnant, of reproductive age, ranging from 12 to 45 years (mean 30.6 ± 7.32 years), regularly menstruating (25- to 35-day menstrual cycles), with a history of sexual acti…
	Li et al.	PRJEB24147	The study was approved by the institutional review boards at Peking University Shenzhen Hospital and BGI-Shenzhen. As an initial cohort, 95 reproductive age women operated for conditions not known to involve infection (hysteromyoma, adenomyosis, endometriosis, salpingemphraxis) were included in the study by Peking University Shenzhen Hospital between December 2013 and July 2014 (Supplementary Dat…
	LSVF	phs002367	ELIGIBILITY CRITERIA: Females, age 15-44. Since bacterial vaginosis is primarily a condition of reproductive-age women, this study will be restricted to women regarded by demographers as reproductive age. Non-pregnant women whose last menstrual period is later than expected will undergo a urine pregnancy test. Women who become pregnant while on study will complete their next regularly scheduled s…
	NIH-HMP	phs000228	INCLUSION CRITERIA: In order to be eligible for participation in this study, subjects must meet the following criteria: Male or female subjects 18 years of age, but not more than 40 years of age at the time of enrollment. Must be able to provide signed and dated informed consent. Healthy subjects willing and able to provide blood, as well as oral cavity, skin, nasal cavity and stool specimens; fe…
	Feehily et al.	PRJEB34536	This was a prospective cohort study with institutional ethics approval by the National Maternity Hospital Research Ethics Committee and maternal written consent. Women were determined to be at risk of spontaneous PTB if they had either a history of previous spontaneous PTB, and therefore at high risk of subsequent spontaneous PTB (n = 29), or had two previous LLETZ (n = 11). High-risk participant…
	Yang et al.	PRJNA576566	All samples derived from 2251 non-pregnant, reproductive-age women who went to colposcopy clinic after cervical cancer screening using HPV testing and cytology during 2017.2–2018.11. All women aged 25–50, had regular menses and sexual activities without using hormonal contraception. Those women were excluded if they met any of the following criteria: (1) use of antibiotics or vaginal antimicrobia…
	France et al.	PRJNA779415	We conducted interviews among mothers and daughters to gather information regarding the insiders' (emic) beliefs about douching, social influences related to douching, and factors that facilitate or inhibit douching practices. This type of data collection allows for the in-depth study of an issue unconstrained by predetermined response categories (Krueger, 1994). Girls aged 14–18 and mothers of g…
