# Supplementary material for: Integrating compositional and functional content to describe vaginal microbiomes in health and disease
Source: Microbiome. 2023 Nov 30;11:259. doi: 10.1186/s40168-023-01692-x (PMC10688475; doi:10.1186/s40168-023-01692-x)
Supplement: Supplementary file 7 — Additional file 6: Table S1. Metagenomic subspecies (mgSs) of the vaginal microbiome. [file 40168_2023_1692_MOESM6_ESM.xlsx]

## Sheet: Table S1
	Table S1. Metagenomic subspecies (mgSs) of the vaginal microbiome.
	mgSs	Number of Samples	Number of Subjects	Median Number of Genes	Median Relative Abundance (%)
	Anaerococcus tetradius 1	37	37	6583.68	1.13965										1.13965
	Anaerococcus tetradius 2	35	35	8560.26	0.925103										0.925103
	Anaerococcus tetradius 3	33	33	12076.9	1.26046										1.26046
	Anaerococcus tetradius 4	23	23	7657.45	1.1016										1.1016
	Anaerococcus tetradius 5	20	20	6978.59	1.06286										1.06286
	Anaerococcus tetradius 6	10	10	6201.52	0.423467										0.423467
	Anaerococcus tetradius 7	5	5	11982.3	0.417918										0.417918
	Anaerococcus tetradius 8	4	4	15477.2	2.42										2.42
	Atopobium vaginae 1	354	354	49705.7	5.28248										5.28248
	Atopobium vaginae 2	317	317	16504.9	4.15579										4.15579
	Ca. Lachnocurva vaginae 1	186	186	214954	22.9832										22.9832
	Ca. Lachnocurva vaginae 2	70	70	307490	34.8677										34.8677
	Ca. Lachnocurva vaginae 3	51	51	206603	22.8333										22.8333
	Ca. Lachnocurva vaginae 4	35	35	329246	27.2216										27.2216
	Ca. Lachnocurva vaginae 5	19	19	156014	14.5078										14.5078
	Clostridiales Family 1	15	15	2307.95	0.201576										0.201576
	Clostridiales Family 2	8	8	1788.54	0.254494										0.254494
	Clostridiales Family 3	7	7	22039.5	3.67802										3.67802
	Clostridiales Family 4	7	7	3574.69	0.204924										0.204924
	Clostridiales Family 5	3	3	1374.24	0.0966484										0.0966484
	Gardnerella vaginalis 1	356	356	167244	40.7757										2.98649
	Gardnerella vaginalis 2	306	306	177499	27.9659										8.96486
	Gardnerella vaginalis 3	264	264	12103.9	6.79606										10.1659
	Gardnerella vaginalis 4	193	193	363960	52.3092										5.6719
	Gardnerella vaginalis 5	94	94	22856.2	16.2506										40.7757
	Lactobacillus crispatus 1	149	149	413192	96.6761										27.9659
	Lactobacillus crispatus 2	126	126	23358.6	6.61978										6.79606
	Lactobacillus crispatus 3	104	104	454861	89.6375										52.3092
	Lactobacillus crispatus 4	92	92	11440.4	2.90657										16.2506
	Lactobacillus crispatus 5	54	54	407298	97.1482										96.6761
	Lactobacillus crispatus 6	39	39	491210	82.147										6.61978
	Lactobacillus gasseri 1	117	117	17902	4.3598										89.6375
	Lactobacillus gasseri 2	75	75	72009	14.1315										2.90657
	Lactobacillus gasseri 3	37	37	72320.4	27.1137										97.1482
	Lactobacillus iners 1	289	289	55272.5	13.8981										82.147
	Lactobacillus iners 2	241	241	110286	23.6787										4.3598
	Lactobacillus iners 3	232	232	112451	72.9477										14.1315
	Lactobacillus iners 4	256	256	7767.77	1.29335										27.1137
	Lactobacillus iners 5	161	161	116822	14.3518										13.8981
	Lactobacillus iners 6	146	146	88053.5	14.4399										23.6787
	Lactobacillus jensenii 1	166	166	17763	5.85463										72.9477
	Lactobacillus jensenii 2	237	237	27708.8	5.172										1.29335
	Lactobacillus jensenii 3	54	54	13291.3	3.05923										14.3518
	Mageeibacillus indolicus 1	130	130	13177.3	1.27527										14.4399
	Mageeibacillus indolicus 2	58	58	12236.1	0.927409										5.85463
	Mageeibacillus indolicus 3	43	43	69875.6	4.83685										5.172
	Megasphaera genomosp. 1	186	186	28112.1	2.76862										3.05923
	Megasphaera genomosp. 2	94	94	29401.4	5.285										1.27527
	Megasphaera genomosp. 3	46	46	29216.6	1.82906										0.927409
	Mobiluncus curtisii 1	22	22	5762.31	0.670799										4.83685
	Mobiluncus curtisii 2	22	22	4496.42	0.208869										2.76862
	Mobiluncus curtisii 3	21	21	31637	3.75059										5.285
	Mobiluncus curtisii 4	13	13	6973.89	1.18293										1.82906
	Mobiluncus mulieris 1	84	84	15973.8	1.77173										0.670799
	Mobiluncus mulieris 2	43	43	97661.1	7.2502										0.208869
	Mobiluncus mulieris 3	30	30	12777.7	2.17146										3.75059
	Mobiluncus mulieris 4	29	29	50959.5	4.3065										1.18293
	Mobiluncus mulieris 5	19	19	35028.7	2.73709										1.77173
	Mycoplasma hominis 1	83	83	1450.08	0.16745										7.2502
	Mycoplasma hominis 2	50	50	5686.09	0.413085										2.17146
	Mycoplasma hominis 3	19	19	10325	0.521515										4.3065
	Peptoniphilus harei 1	34	34	18667.7	1.84039										2.73709
	Peptoniphilus harei 2	12	12	13639.3	0.697096										0.16745
	Peptoniphilus harei 3	9	9	13494.8	0.577527										0.413085
	Peptoniphilus lacrimalis 1	82	82	8991.92	0.51622										0.521515
	Peptoniphilus lacrimalis 2	43	43	6358.42	0.424309										1.84039
	Peptoniphilus lacrimalis 3	30	30	18093	1.04205										0.697096
	Peptoniphilus lacrimalis 4	12	12	12996	1.15861										0.577527
	Peptostreptococcus anaerobius 1	39	39	5482	0.838726										0.51622
	Peptostreptococcus anaerobius 2	29	29	14506.3	2.21651										0.424309
	Peptostreptococcus anaerobius 3	16	16	14373	1.13518										1.04205
	Peptostreptococcus anaerobius 4	16	16	13060.7	0.999281										1.15861
	Peptostreptococcus anaerobius 5	13	13	8959.31	0.986333										0.838726
	Peptostreptococcus anaerobius 6	12	12	15472.3	1.12552										2.21651
	Peptostreptococcus anaerobius 7	6	6	8252.98	0.942843										1.13518
	Porphyromonas uenonis 1	64	64	27239.4	2.4264										0.999281
	Porphyromonas uenonis 2	19	19	22209.3	1.89854										0.986333
	Porphyromonas uenonis 3	17	17	12021.5	0.725227										1.12552
	Prevotella amnii 1	88	88	32905.7	4.93529										0.942843
	Prevotella amnii 2	24	24	29476.6	3.27897										2.4264
	Prevotella amnii 3	21	21	37994.4	3.99662										1.89854
	Prevotella amnii 4	10	10	60750.9	14.4682										0.725227
	Prevotella amnii 5	73	73	40989	6.3207										4.93529
	Prevotella amnii 6	59	59	42896.4	5.78706										3.27897
	Prevotella amnii 7	51	51	53621.8	4.46302										3.99662
	Prevotella amnii 8	37	37	31284.6	4.81274										14.4682
	Prevotella amnii 9	34	34	30930.5	3.36342										6.3207
	Prevotella amnii 10	33	33	9297.86	1.91663										5.78706
	Prevotella amnii 11	25	25	59189.8	7.76074										4.46302
	Prevotella bivia 1	119	119	11425.8	2.98217										4.81274
	Prevotella bivia 2	58	58	16900.6	2.09019										3.36342
	Prevotella bivia 3	50	50	21505.2	3.85674										1.91663
	Prevotella bivia 4	28	28	53061.9	7.66854										7.76074
	Prevotella buccalis 1	57	57	29219.3	2.13765										2.98217
	Prevotella buccalis 2	15	15	55030.3	2.5661										2.09019
	Prevotella buccalis 3	11	11	135421	10.6304										3.85674
	Prevotella disiens 1	9	9	21405.5	1.90366										7.66854
	Prevotella disiens 2	8	8	93006.1	9.93193										2.13765
	Prevotella disiens 3	5	5	39717	10.2409										2.5661
	Prevotella disiens 4	5	5	37737.7	5.69434										10.6304
	Prevotella disiens 5	2	2	29707	3.45271										1.90366
	Prevotella sp. 1	155	155	33098.7	3.42645										9.93193
	Prevotella sp. 2	78	78	13335.5	1.7133										10.2409
	Prevotella sp. 3	44	44	14729.7	1.03967										5.69434
	Prevotella sp. 4	31	31	20695.7	2.08467										3.45271
	Prevotella sp. 5	20	20	12806.7	1.22881										3.42645
	Prevotella timonensis 1	79	79	19020.4	2.65047										1.7133
	Prevotella timonensis 2	19	19	79114.3	5.77525										1.03967
	Prevotella timonensis 3	2	2	7750.75	4.188										2.08467
	Prevotella timonensis 4	3	3	29447	1.44265										1.22881
	Prevotella timonensis 5	55	55	20734	1.72387										2.65047
	Prevotella timonensis 6	33	33	74762.6	3.89207										5.77525
	Prevotella timonensis 7	31	31	37428.2	2.70881										4.188
	Prevotella timonensis 8	27	27	38930.8	3.82262										1.44265
	Prevotella timonensis 9	21	21	18726.3	2.0665										1.72387
	Prevotella timonensis 10	15	15	44849.9	6.29456										3.89207
	Sneathia amnii 1	183	183	19693.3	2.28807										2.70881
	Sneathia amnii 2	89	89	8099.66	1.66332										3.82262
	Sneathia amnii 3	46	46	69012.4	5.80022										2.0665
	Sneathia amnii 4	31	31	19656.1	1.86895										6.29456
	Sneathia sanguinegens 1	193	193	11966.6	1.30171										2.28807
	Sneathia sanguinegens 2	71	71	8309.74	0.860854										1.66332
	Sneathia sanguinegens 3	30	30	9339.4	1.16914										5.80022
	Sneathia sanguinegens 4	17	17	8631.46	1.41536										1.86895
	Sneathia sanguinegens 5	11	11	19652	1.07598										1.30171
	Streptococcus agalactiae 1	17	17	12693.7	5.93013										0.860854
	Streptococcus agalactiae 2	14	14	6403.11	3.15425										1.16914
	Streptococcus agalactiae 3	12	12	11964.4	5.35057										1.41536
	Streptococcus agalactiae 4	12	12	83856.2	9.67998										1.07598
	Streptococcus agalactiae 5	10	10	8563.88	1.92786										5.93013
	Streptococcus agalactiae 6	10	10	14858.9	3.9291										3.15425
															5.35057
															9.67998
															1.92786
															3.9291
