# Supplementary material for: Integrating compositional and functional content to describe vaginal microbiomes in health and disease
Source: Microbiome. 2023 Nov 30;11:259. doi: 10.1186/s40168-023-01692-x (PMC10688475; doi:10.1186/s40168-023-01692-x)
Supplement: Supplementary file 8 — Additional file 7: Table S2. Associations between race, age, Nugent score, and Amsel-BV and metagenomic community state types (mgCSTs). Mantel-Haen (MH) or Chi-Squared (Chi-sq) tests evaluated significant deviations from study-wide proportions. [file 40168_2023_1692_MOESM7_ESM.xlsx]

## Sheet: Sheet1
	Table S2. Associations between race, age, Nugent score, and Amsel-BV and metagenomic community state types (mgCSTs). Mantel-Haen (MH) or Chi-Squared (Chi-sq) tests evaluated significant deviations from study-wide proportions.
			Dominant Taxon	L. crispatus						L. gasseri			L. iners					L. jensenii		"Ca. Lachnocurva vaginae"			G. vaginalis						B. breve	None
			mgCST	1	2	3	4	5	6	7	8	9	10	11	12	13	14	15	16	17	18	19	20	21	22	23	24	25	26	27
			Median Shannon Diversity	0.170639	0.465522	0.283174	0.38797	0.114479	0.688733	0.504004	0.731631	0.888437	0.702974	0.528456	0.44473	0.57024	0.803531	0.771508	0.709139	1.47838	1.56597	1.91123	1.61629	1.97386	1.78881	0.884227	1.20525	0.82848	0.902874	1.78265
	Race	Study-Wide Prevalence (%)	Nwomen	66	26	43	7	27	11	5	16	4	66	72	84	39	25	27	35	55	27	33	155	21	143	35	99	16	5	65
	Asian	5.2	56	8.2	0	7.5	33.3	0	0	20	0	25	0	10.9	16.9	3.3	0	10.5	0	0	0	0	1.4	0	0	14.7	0	6.7	0	25.4
	Black	70.8	765	36.1	65.4	62.5	33.3	59.3	25	20	62.5	50	80	78.1	42.3	80	60	42.1	48.3	92.7	96.2	93.3	85.2	66.7	92	64.7	81.6	53.3	75	44.1
	Hispanic	2.5	27	6.6	3.8	5	0	0	0	0	0	0	1.8	1.6	8.5	0	0	5.3	3.4	1.8	0	0	0.7	4.8	1.6	0	1.1	6.7	0	5.1
	Other	0.6	7	0	3.8	2.5	0	0	0	0	0	0	0	1.6	1.4	0	0	0	3.4	0	0	0	0	0	0.8	0	1.1	0	0	0
	White	20.9	226	49.2	26.9	22.5	33.3	40.7	75	60	37.5	25	18.2	7.8	31	16.7	40	42.1	44.8	5.5	3.8	6.7	12.7	28.6	5.6	20.6	16.1	33.3	25	25.4
			Statistic	9.5082	10.3413	2.32557	0.494696	3.77762	15.0074	2.22041	3.33438	7.1188	0.864845	1.5326	31.6724	10.5429	3.3122	1.19915	6.8528	4.78826	0.31354	2.22586	7.05181	0.622711	13.4292	1.64236	2.22192	2.44938	0.296193	12.1479
			p-value	0.0495791	0.0350548	0.676118	0.974015	0.436937	0.00468583	0.695295	0.503504	0.129742	0.929549	0.820852	2.23184e-06	0.0322117	0.507002	0.878238	0.143875	0.309721	0.988923	0.694297	0.133175	0.960507	0.00935856	0.80116	0.695018	0.653723	0.990059	0.0162848
			Test	MH	MH	MH	MH	MH	MH	MH	MH	MH	MH	MH	MH	MH	MH	MH	MH	MH	Chi-sq	MH	MH	MH	MH	MH	MH	MH	MH	MH
	Age	Study-Wide Prevalence (%)	Nwomen	64	26	41	6	27	11	5	16	4	66	65	74	39	25	26	35	55	27	33	153	21	144	30	99	15	5	52
	15-20	28.6	333	10.9	7.7	31.7	0	51.9	27.3	20	18.8	25	28.8	46.2	32.4	30.8	8	19.2	20	25.5	25.9	21.2	37.3	0	34.7	36.7	30.3	33.3	20	15.4
	21-25	26.2	305	31.2	30.8	22	0	22.2	9.1	60	25	0	21.2	30.8	28.4	28.2	20	34.6	28.6	27.3	22.2	21.2	24.2	57.1	27.1	16.7	32.3	0	20	19.2
	26-30	21.3	248	35.9	34.6	22	33.3	0	27.3	20	18.8	50	27.3	13.8	17.6	20.5	24	23.1	20	21.8	22.2	27.3	18.3	19	17.4	10	17.2	46.7	40	30.8
	31-35	12.5	145	15.6	11.5	14.6	50	7.4	18.2	0	18.8	25	12.1	4.6	6.8	20.5	28	15.4	17.1	9.1	7.4	24.2	11.8	4.8	10.4	16.7	11.1	20	0	11.5
	36-40	7.6	89	4.7	11.5	7.3	16.7	14.8	0	0	18.8	0	7.6	1.5	9.5	0	4	7.7	14.3	7.3	18.5	6.1	5.2	9.5	8.3	16.7	7.1	0	0	11.5
	41-45	3.8	44	1.6	3.8	2.4	0	3.7	18.2	0	0	0	3	3.1	5.4	0	16	0	0	9.1	3.7	0	3.3	9.5	2.1	3.3	2	0	20	11.5
			Statistic	10.4437	2.72309	1.87447	6.92896	14.6114	10.429	1.82208	2.72882	4.3709	2.91655	9.01997	5.6092	7.55479	6.72392	1.78631	4.82341	8.0264	8.94417	9.37243	6.79158	11.1741	3.28964	7.97665	3.97371	11.2588	3.98084	11.4458
			p-value	0.0635962	0.742585	0.866227	0.225977	0.0121586	0.0639538	0.873175	0.741707	0.497339	0.71285	0.10827	0.34612	0.182539	0.241995	0.877852	0.43781	0.154786	0.111312	0.0951001	0.236608	0.0480362	0.655428	0.157527	0.553208	0.0464832	0.552177	0.0432232
			Test	MH	MH	MH	MH	MH	MH	MH	MH	MH	MH	MH	MH	MH	MH	MH	MH	MH	MH	MH	MH	MH	MH	MH	MH	MH	MH	MH
	Nugent Score	Study-Wide Prevalence (%)	Nwomen	29	29	21	1	19	6	1	16	4	49	50	46	29	26	8	20	53	26	30	141	24	113	26	84	13	5	42
	Low (0-3)	56.8	755	98.7	58.6	88	90.9	100	84.6	100	77.8	83.3	73.7	87.8	83.3	85.4	53.8	88.9	89.7	7	3.7	25	32.4	37.5	35.8	50	30.6	35.3	75	59.4
	Intermediate (4-6)	16.6	221	1.3	17.2	10	9.1	0	15.4	0	16.7	16.7	17.1	10.8	15.5	14.6	11.5	7.4	5.1	5.3	3.7	2.8	29.1	16.7	19.1	34.2	21.3	52.9	25	25
	High (7-10)	26.6	354	0	24.1	2	0	0	0	0	5.6	0	9.2	1.4	1.2	0	34.6	3.7	5.1	87.7	92.6	72.2	38.5	45.8	45.1	15.8	48.1	11.8	0	15.6
			Statistic	46.45	0.755619	16.5961	1.27291	39.1534	5.04338	2.08333	9.49972	1.5605	16.7769	60.8447	36.4946	32.7718	2.01469	2.98786	16.6504	64.752	31.1929	27.3267	41.0793	4.652	51.0366	8.20558	30.0227	15.3677	4.7812	5.51892
			p-value	8.19414e-11	0.685361	0.000249004	0.529165	3.14735e-09	0.0803237	0.352866	0.00865291	0.458291	0.000227478	6.134e-14	1.18935e-08	7.65068e-08	0.365187	0.224489	0.000242328	8.69514e-15	1.68478e-07	1.16436e-06	1.20153e-09	0.0976856	8.27091e-12	0.0165265	3.02452e-07	0.000460211	0.0915747	0.0633259
			Test	MH	MH	MH	MH	MH	MH	MH	MH	MH	MH	MH	MH	MH	MH	MH	MH	MH	MH	MH	MH	MH	MH	MH	MH	MH	MH	MH
	Vaginal pH	Study-Wide Prevalence (%)	Nwomen	59	30	33	2	25	10	6	18	6	59	51	70	32	27	24	33	54	26	33	144	23	119	28	91	16	5	47
	Low (< 4.5)	67.6	698	27.1	50	48.5	50	8	71.4	16.7	38.9	50	65.5	55.1	47.6	48.4	51.9	58.8	46.7	100	100	90.3	82.3	69.6	87.8	67.9	84.3	80	75	75.6
	High (≥ 4.5)	32.4	334	72.9	50	51.5	50	92	28.6	83.3	61.1	50	34.5	44.9	52.4	51.6	48.1	41.2	53.3	0	0	9.7	17.7	30.4	12.2	32.1	15.7	20	25	24.4
			Statistic	36.1788	0.491947	7.81691	3.64755	57.7998	3.28704	2.08467	11.5138	2.82895	7.46289	30.0666	32.1985	21.6955	1.92312	6.32469	9.1924	31.6482	14.9466	8.40648	28.1242	4.66119	45.1839	6.74868	12.4977	4.67843	4.13552	5.48165
			p-value	2.65862e-07	0.97428	0.0985198	0.455801	8.40626e-12	0.510988	0.720189	0.021358	0.586846	0.113357	4.74399e-06	1.74242e-06	0.000230417	0.749896	0.176177	0.0564663	2.25745e-06	0.00481332	0.077773	1.17704e-05	0.32386	3.64087e-09	0.149781	0.0140096	0.321911	0.387975	0.241347
			Test	MH	MH	MH	MH	MH	MH	MH	MH	MH	MH	MH	MH	MH	MH	MH	MH	MH	MH	MH	MH	MH	MH	MH	MH	MH	MH	MH
	BV Diagnosis	Study-Wide Prevalence (%)	Nwomen	20	2	16	0	18	5	1	9	1	36	46	39	28	0	3	16	50	26	26	102	1	90	16	65	8	2	23
	Positive	46.2	300	0	0	0	NA	0	0	0	0	0	11.1	15.2	2.6	17.9	NA	0	0	86	88.5	88.5	68.6	100	73.3	25	66.2	50	0	26.1
	Negative	53.8	349	100	100	100	NA	100	100	100	100	100	88.9	84.8	97.4	82.1	NA	100	100	14	11.5	11.5	31.4	0	26.7	75	33.8	50	100	73.9
			Statistic	16.106	0.0927961	12.0586		14.2664	2.70627	0.872024	5.8251	0.538462	17.7971	18.2551	30.4683	8.53299		1.08239	12.0586	32.1675	17.3735	17.3735	23.8559	0.0989011	29.3769	2.07652	10.8658	0.0379864	0.209395	3.04303
			p-value	5.98949e-05	0.760652	0.000515537		0.000158671	0.0999543	0.350396	0.0157991	0.463071	2.4576e-05	1.93208e-05	3.39361e-08	0.00348767		0.298163	0.000515537	1.41434e-08	3.07081e-05	3.07081e-05	1.03821e-06	0.753152	5.95842e-08	0.149581	0.000979549	0.84547	0.647242	0.0810842
			Test	MH	MH	MH		MH	MH	MH	MH	MH	MH	MH	MH	MH		MH	MH	MH	MH	MH	MH	MH	MH	MH	MH	MH	MH	MH
	Symptomatic BV Diagnosis	Study-Wide Prevalence (%)	Nwomen	0	0	0	0	0	0	0	0	0	4	7	1	5	0	0	0	43	23	23	70	1	66	4	43	4	0	6
	Asymptomatic BV	87.7	263	NA	NA	NA	NA	NA	NA	NA	NA	NA	100	85.7	100	100	NA	NA	NA	88.4	100	82.6	87.1	100	92.4	75	74.4	100	NA	83.3						c
	Symptomatic BV	12.3	37	NA	NA	NA	NA	NA	NA	NA	NA	NA	0	14.3	0	0	NA	NA	NA	11.6	0	17.4	12.9	0	7.6	25	25.6	0	NA	16.7
			Statistic										0.548269	0.0372146	0.135659	0.0182399				0.0048129	2.25795	0.253175	0.000123877	0.4	1.1734	0.00118185	6.75018	0.548269		0.129365
			p-value										0.459026	0.847029	0.712635	0.892568				0.944691	0.13293	0.614848	0.99112	0.527089	0.278705	0.972576	0.00937381	0.459026		0.719091
			Test										MH	MH	MH	MH				MH	MH	MH	MH	MH	MH	MH	MH	MH		MH
				BOLD: p<0.05
