# Supplementary material for: Integrating compositional and functional content to describe vaginal microbiomes in health and disease
Source: Microbiome. 2023 Nov 30;11:259. doi: 10.1186/s40168-023-01692-x (PMC10688475; doi:10.1186/s40168-023-01692-x)
Supplement: Supplementary file 9 — Additional file 8: Table S3. To estimate the number of L. crispatus strains in each mgSs, a pangenome accumulation curve was generated by mapping the gene contents of publicly available L. crispatus isolate genome sequences to VIRGO to acquired the number VOGs present in the genome. [file 40168_2023_1692_MOESM8_ESM.xlsx]

## Sheet: Supplemental_File_5
Table S3. To estimate the number of L. crispatus strains in each mgSs, a pangenome accumulation curve was generated by mapping the gene contents of publicly available L. crispatus isolate genome sequences to VIRGO to acquired the number VOGs present in the genome.
RefSeq Assembly Accession	Number of VIRGO VOGs in Genome
GCF_000091765	1861
GCF_000160515	1983
GCF_000161915	2109
GCF_000162255	2016
GCF_000162315	2244
GCF_000176975	1894
GCF_000177575	1998
GCF_000301115	2131
GCF_000301135	2248
GCF_000497065	1591
GCF_001434005	1822
GCF_001541385	1825
GCF_001541405	2188
GCF_001541505	2068
GCF_001541515	2107
GCF_001541535	1946
GCF_001541585	2059
GCF_001546015	1980
GCF_001546025	2161
GCF_001563615	2176
GCF_001567095	1719
GCF_001700475	1967
GCF_001704465	1720
GCF_002088015	1823
GCF_002218565	1693
GCF_002218615	1792
GCF_002218645	1693
GCF_002218655	1692
GCF_002218685	1719
GCF_002218695	1708
GCF_002218735	1694
GCF_002218765	1716
GCF_002218775	1756
GCF_002218805	1722
GCF_002218815	1716
GCF_002218845	1708
GCF_002218855	1745
GCF_002218885	1707
GCF_002218895	1718
GCF_002218925	1777
GCF_002218945	1724
GCF_002218965	1723
GCF_002218975	1724
GCF_002219005	1726
GCF_002219015	1726
GCF_002219045	1728
GCF_002219055	1728
GCF_002219085	1725
GCF_002811165	1770
GCF_002861765	1858
GCF_002861775	2127
GCF_002861805	1780
GCF_002861815	1986
GCF_002863245	1819
GCF_002863485	1952
GCF_002863505	2102
GCF_003795065	1987
