# Supplementary material for: Integrating compositional and functional content to describe vaginal microbiomes in health and disease
Source: Microbiome. 2023 Nov 30;11:259. doi: 10.1186/s40168-023-01692-x (PMC10688475; doi:10.1186/s40168-023-01692-x)
Supplement: Supplementary file 10 — Additional file 9: Table S4. The mgSs assignment of a sample was dependent upon log10-transformed sequencing coverage in some mgSs (adjusted p < 0.05). For species with multiple significant mgSs (bold), only samples with ≥ 5.5e5 reads were used to train the mgSs classifer. Dependence was tested for using a logistic regression where the response was the mgSs (binary) and the predictor was log10-transformed sequencing coverage. Testing was performed at the participant level. P-values were adjusted using Bonferroni correction. [file 40168_2023_1692_MOESM9_ESM.xlsx]

## Sheet: all.stats
Table S4. The mgSs assignment of a sample was dependent upon log10-transformed sequencing coverage in some mgSs (adjusted p < 0.05). For species with multiple significant mgSs (bold), only samples with ≥ 5.5e5 reads were used to train the mgSs classifer. Dependence was tested for using a logistic regression where the response was the mgSs (binary) and the predictor was log10-transformed sequencin…
Species	mgSs	Exponentiated Coefficient	Lower 95% CI	Upper 95% CI	p-value	adjusted p-value
Anaerococcus tetradius	1	0.556423	0.242995	1.27372	0.162232	1
Anaerococcus tetradius	2	1.73772	0.721549	4.47656	0.232491	1
Anaerococcus tetradius	3	1.59582	0.65453	4.15908	0.31872	1
Anaerococcus tetradius	4	0.629569	0.237687	1.7174	0.354471	1
Anaerococcus tetradius	5	0.207189	0.0689908	0.583219	0.003442	0.84329
Anaerococcus tetradius	6	20.664	2.59369	283.277	0.0107912	1
Anaerococcus tetradius	7	72.0117	2.81369	6109.31	0.0275809	1
Anaerococcus tetradius	8	0.884486	0.106145	10.8763	0.914807	1
Atopobium vaginae	1	3.24941	2.34504	4.55399	3.26847e-12	9.02097e-10
Atopobium vaginae	2	0.211534	0.149152	0.296103	6.25382e-19	1.77608e-16
Ca. Lachnocurva vaginae	1	1.07175	0.688197	1.67434	0.759324	1
Ca. Lachnocurva vaginae	2	1.11628	0.625372	2.04329	0.714922	1
Ca. Lachnocurva vaginae	3	1.82606	0.909935	3.84805	0.100744	1
Ca. Lachnocurva vaginae	4	1.04736	0.486729	2.37567	0.90858	1
Ca. Lachnocurva vaginae	5	1.50478	0.525848	4.84184	0.468801	1
Clostridiales Family	1	1.26402	0.27949	6.19563	0.761631	1
Clostridiales Family	2	0.241336	0.0308396	1.47292	0.135523	1
Clostridiales Family	3	0.589498	0.0864787	4.09712	0.579224	1
Clostridiales Family	4	5.29382	0.644501	70.894	0.156665	1
Clostridiales Family	5	2.18463	0.139246	66.6032	0.608137	1
Enterococcus faecalis	1	0.334676	0.0437179	1.63107	0.213619	1
Enterococcus faecalis	2	2.3988	0.370937	25.2621	0.402508	1
Enterococcus faecalis	3	5.26464	0.562414	105.633	0.204069	1
Enterococcus faecalis	4	0.529443	0.0591941	4.92795	0.547932	1
Gardnerella vaginalis	1	1.11298	0.87764	1.41546	0.379611	1
Gardnerella vaginalis	2	2.846	2.15038	3.80161	6.02699e-13	1.66948e-10
Gardnerella vaginalis	3	0.207031	0.153836	0.275561	2.91445e-26	8.33533e-24
Gardnerella vaginalis	4	2.81575	2.01702	3.98087	2.32919e-09	6.35868e-07
Gardnerella vaginalis	5	0.46089	0.315272	0.675515	6.54262e-05	0.0170762
Lactobacillus crispatus	1	1.10793	0.782865	1.57493	0.564809	1
Lactobacillus crispatus	2	1.34046	0.924652	1.95883	0.125409	1
Lactobacillus crispatus	3	1.17025	0.787931	1.75127	0.439554	1
Lactobacillus crispatus	4	0.437755	0.286712	0.662205	0.000104951	0.0272874
Lactobacillus crispatus	5	1.38521	0.81831	2.38719	0.231822	1
Lactobacillus crispatus	6	0.901885	0.498034	1.65713	0.735614	1
Lactobacillus gasseri	1	1.1201	0.683412	1.8422	0.652581	1
Lactobacillus gasseri	2	1.2823	0.756851	2.19955	0.359047	1
Lactobacillus gasseri	3	0.547787	0.278351	1.06554	0.0770542	1
Lactobacillus iners	1	0.704836	0.560489	0.88626	0.00274329	0.685823
Lactobacillus iners	2	1.06144	0.828823	1.36382	0.638586	1
Lactobacillus iners	3	0.305998	0.234528	0.396573	8.99828e-19	2.54651e-16
Lactobacillus iners	4	1.72898	1.34163	2.24175	2.86873e-05	0.00757346
Lactobacillus iners	5	2.68448	1.9349	3.77183	6.46662e-09	1.75892e-06
Lactobacillus iners	6	1.67752	1.21913	2.33059	0.0017341	0.436994
Lactobacillus jensenii	1	0.710133	0.499823	1.00413	0.0539425	1
Lactobacillus jensenii	2	1.1206	0.80368	1.56508	0.502245	1
Lactobacillus jensenii	3	1.63882	0.972748	2.80032	0.0663985	1
Mageeibacillus indolicus	1	2.02946	1.1395	3.69923	0.0181362	1
Mageeibacillus indolicus	2	1.56182	0.750109	3.39917	0.24572	1
Mageeibacillus indolicus	3	2.14091	0.907589	5.42893	0.093998	1
Megasphaera genomosp.	1	2.18868	1.30958	3.71749	0.00316514	0.778625
Megasphaera genomosp.	2	0.263136	0.145198	0.464312	6.2884e-06	0.00167272
Megasphaera genomosp.	3	2.09195	0.981252	4.71085	0.0642436	1
Mobiluncus curtisii	1	1.15726	0.365323	3.88104	0.806206	1
Mobiluncus curtisii	2	1.84144	0.567563	6.63431	0.324635	1
Mobiluncus curtisii	3	0.657815	0.202967	2.13506	0.47957	1
Mobiluncus curtisii	4	0.637251	0.161926	2.59674	0.517698	1
Mobiluncus mulieris	1	0.428119	0.202228	0.879731	0.0230053	1
Mobiluncus mulieris	2	3.77618	1.43642	10.9305	0.0100034	1
Mobiluncus mulieris	3	0.301947	0.115406	0.77348	0.0126705	1
Mobiluncus mulieris	4	3.03033	1.00912	10.2949	0.0602365	1
Mobiluncus mulieris	5	2.09251	0.595679	8.61901	0.276169	1
Mycoplasma hominis	1	0.514373	0.231492	1.08172	0.0887707	1
Mycoplasma hominis	2	1.46283	0.674268	3.36314	0.349826	1
Mycoplasma hominis	3	2.24319	0.697935	8.67264	0.20732	1
Peptoniphilus harei	1	0.0684429	0.00704671	0.450568	0.00996252	1
Peptoniphilus harei	2	64.4085	4.71348	2274.02	0.00668446	1
Peptoniphilus harei	3	1.16076	0.13017	10.9892	0.893029	1
Peptoniphilus lacrimalis	1	0.748829	0.251936	2.18984	0.597326	1
Peptoniphilus lacrimalis	2	1.30249	0.384461	4.65267	0.675804	1
Peptoniphilus lacrimalis	3	1.04029	0.263873	4.38678	0.955787	1
Peptoniphilus lacrimalis	4	1.28455	0.171417	11.7387	0.815906	1
Peptostreptococcus anaerobius	1	0.497275	0.178707	1.3596	0.174558	1
Peptostreptococcus anaerobius	2	0.552342	0.181287	1.66992	0.291144	1
Peptostreptococcus anaerobius	3	6.31184	1.30055	40.115	0.032816	1
Peptostreptococcus anaerobius	4	1.28521	0.316486	5.68299	0.730282	1
Peptostreptococcus anaerobius	5	0.169788	0.0316927	0.795566	0.0285786	1
Peptostreptococcus anaerobius	6	30.1547	3.41779	495.106	0.00650149	1
Peptostreptococcus anaerobius	7	1.28614	0.144402	14.5254	0.825698	1
Porphyromonas uenonis	1	1.96213	0.764331	5.25512	0.167142	1
Porphyromonas uenonis	2	1.10195	0.310513	4.07495	0.881514	1
Porphyromonas uenonis	3	0.900618	0.239947	3.49132	0.87715	1
Prevotella amnii	1	0.583946	0.338657	1.00886	0.0528093	1
Prevotella amnii	2	1.92541	0.694488	5.82059	0.224576	1
Prevotella amnii	3	2.01044	0.676386	6.61007	0.227042	1
Prevotella amnii	4	0.207797	0.0475113	0.872312	0.0318171	1
Prevotella amnii	5	0.919819	0.509774	1.68276	0.783273	1
Prevotella amnii	6	1.11392	0.580826	2.1856	0.748911	1
Prevotella amnii	7	1.3183	0.65369	2.74345	0.44867	1
Prevotella amnii	8	1.25679	0.561201	2.93533	0.586635	1
Prevotella amnii	9	1.18964	0.516455	2.86293	0.689757	1
Prevotella amnii	10	0.827202	0.361327	1.9539	0.658034	1
Prevotella amnii	11	1.32856	0.504268	3.7367	0.576083	1
Prevotella bivia	1	0.216501	0.111747	0.402249	2.64274e-06	0.000710897
Prevotella bivia	2	3.04402	1.46745	6.67507	0.00384597	0.938416
Prevotella bivia	3	1.71192	0.830796	3.67977	0.155109	1
Prevotella bivia	4	2.91061	1.09907	8.51676	0.0398305	1
Prevotella buccalis	1	0.308624	0.054283	1.54902	0.164247	1
Prevotella buccalis	2	4.15452	0.584244	36.0957	0.169701	1
Prevotella buccalis	3	1.46915	0.169033	14.2088	0.73003	1
Prevotella disiens	1	24.8659	1.53394	1311.12	0.0521905	1
Prevotella disiens	2	5.25133	0.452652	110.398	0.220119	1
Prevotella disiens	3	2.23575e-05	5.30583e-13	0.0186026	0.0412791	1
Prevotella disiens	4	0.696166	0.0435352	12.1314	0.793777	1
Prevotella disiens	5	0.578894	0.00907577	45.3476	0.788957	1
Prevotella sp.	1	2.52959	1.50322	4.34475	0.000592923	0.151788
Prevotella sp.	2	0.478154	0.261918	0.870278	0.0156899	1
Prevotella sp.	3	3.45107	1.47398	8.66197	0.00593776	1
Prevotella sp.	4	0.635902	0.267441	1.55183	0.310373	1
Prevotella sp.	5	6.90369	1.86071	30.3626	0.00645264	1
Prevotella timonensis	1	0.543728	0.27467	1.06864	0.0775982	1
Prevotella timonensis	2	2.58849	0.726066	10.3031	0.157914	1
Prevotella timonensis	3	0.00846257	5.95363e-05	0.27946	0.0169286	1
Prevotella timonensis	4	34.7513	0.936654	2909.39	0.0820183	1
Prevotella timonensis	5	1.86623	0.848086	4.26517	0.128701	1
Prevotella timonensis	6	3.64837	1.30482	11.081	0.0172533	1
Prevotella timonensis	7	1.68429	0.625568	4.80664	0.314312	1
Prevotella timonensis	8	0.399429	0.146015	1.09745	0.0726126	1
Prevotella timonensis	9	0.654329	0.213127	2.09261	0.463991	1
Prevotella timonensis	10	0.262544	0.071375	0.964535	0.0419328	1
Sneathia amnii	1	1.06011	0.680633	1.65755	0.796634	1
Sneathia amnii	2	0.64689	0.381115	1.10352	0.107192	1
Sneathia amnii	3	2.03211	0.959021	4.54488	0.0732743	1
Sneathia amnii	4	2.02954	0.829999	5.36255	0.135812	1
Sneathia sanguinegens	1	1.68871	1.02062	2.82088	0.0428868	1
Sneathia sanguinegens	2	0.503472	0.266029	0.9502	0.0340365	1
Sneathia sanguinegens	3	0.503221	0.204443	1.25355	0.13571	1
Sneathia sanguinegens	4	0.578043	0.180255	1.92783	0.361128	1
Sneathia sanguinegens	5	3.75566	0.753309	22.9724	0.126588	1
Streptococcus agalactiae	1	0.664127	0.26978	1.60892	0.361726	1
Streptococcus agalactiae	2	0.291094	0.0959505	0.774527	0.0183249	1
Streptococcus agalactiae	3	1.24322	0.453235	3.68308	0.679573	1
Streptococcus agalactiae	4	1.99489	0.69696	6.51924	0.220084	1
Streptococcus agalactiae	5	3.84347	1.10886	17.0578	0.0499768	1
Streptococcus agalactiae	6	1.10709	0.375851	3.52232	0.856341	1
